# Supplementary material for: Informal carers in Sweden – striving for partnership
Source: Int J Qual Stud Health Well-being. 2021 Oct 31;16(1):1994804. doi: 10.1080/17482631.2021.1994804 (PMC8567876; doi:10.1080/17482631.2021.1994804)
Supplement: Supplemental Material [file ZQHW_A_1994804_SM3772.zip]

Archive with 3 entries (2 files):
- Supplementary files/
- Supplementary files/Supplementary File 1.docx
- Supplementary files/Supplementary file 2.docx
